# Supplementary material for: Associations of Ultra-Processed Food Intake and Its Circulating Metabolomic Signature with Mental Disorders in Middle-Aged and Older Adults
Source: Nutrients. 2025 May 4;17(9):1582. doi: 10.3390/nu17091582 (PMC12073222; doi:10.3390/nu17091582)
Supplement: Supplementary file 1 [file nutrients-17-01582-s001.zip]

Archive with 1 entries (1 files):
- nutrients-3622470-supplementary.pdf
